# Supplementary material for: The Induction of G2/M Phase Cell Cycle Arrest and Apoptosis by the Chalcone Derivative 1C in Sensitive and Resistant Ovarian Cancer Cells Is Associated with ROS Generation
Source: Int J Mol Sci. 2024 Jul 9;25(14):7541. doi: 10.3390/ijms25147541 (PMC11277160; doi:10.3390/ijms25147541)
Supplement: Supplementary file 1 [file ijms-25-07541-s001.zip]

Archive with 1 entries (1 files):
- ijms-3082480-supplementary.pdf
